# Supplementary material for: A novel natural variation in the promoter of GmCHX1 regulates conditional gene expression to improve salt tolerance in soybean
Source: J Exp Bot. 2023 Oct 21;75(3):1051–62. doi: 10.1093/jxb/erad404 (PMC10837011; doi:10.1093/jxb/erad404)
Supplement: erad404_suppl_Supplementary_Tables_S4-S5 [file erad404_suppl_supplementary_tables_s4-s5.xlsx]

## Sheet: Supplementary Table S4
Supplementary Table S4 The sequence polymorphism in GmCHX1 promoter among the parental lines and checks
Name	Phenotype for salt stress	-1579	-1557	-1549	-1542	-1535	-1530	-1527	-1520	-1510	-1500	-1498	-1484	-1457	-1429	-1425	-1420	-1409	-1396	-1385	-1366	-1361	-1358	-1334	-1322	-1318	-1312	-1310	-1303	-1287	-1276	-1270	-1262	-1225	-1221	-1214	-1209 ~ -1206	-1198	-1186	-1159	-1132	-1103	-1101	-1100	-1078	-1060	-991	-988	-884
Jackson	Sensitive check	A	A	A	C	-	A	A	A	A	C	G	A	C	G	A	A	G	A	A	T	T	T	T	G	A	----	T	T	T	T	A	--	T	--	--	TTCG	T	-	C	T	C	C	A	A	-	A	A	T
Hutcheson	Sensitive check	A	A	C	C	C	A	A	C	A	C	A	A	G	A	A	C	T	-	G	A	A	A	A	G	A	ATGT	A	C	G	G	G	TT	-	TT	--	----	C	T	T	A	T	T	A	G	A	G	-	C
PI483460B	Tolerant	G	T	C	G	C	C	C	C	T	G	A	T	G	A	T	C	T	-	G	T	T	T	A	G	T	ATGT	A	T	G	G	G	TT	-	TT	TT	----	C	T	C	A	T	T	T	G	A	G	-	C
Lee	Tolerant check	A	A	A	C	-	A	A	A	A	C	G	A	C	G	A	A	G	A	A	A	A	A	T	T	A	----	T	T	T	T	A	--	T	--	--	TTCG	C	-	C	T	C	C	A	A	-	A	A	T
Fiskeby III	Tolerant check	A	A	A	C	-	A	A	A	A	C	G	A	C	G	A	A	G	A	A	A	A	A	T	G	A	----	T	T	T	T	A	--	T	--	--	TTCG	C	-	C	T	C	C	A	A	-	A	A	T
Williams 82	Sensitive	A	A	A	C	-	A	A	A	A	C	G	A	C	G	A	A	G	A	A	A	A	A	T	G	A	----	T	T	T	T	A	--	T	--	--	TTCG	C	-	C	T	C	C	A	A	-	A	A	T
+/─ indicates the insertion existing or not existing
Yellow highlights indicate the unique DNA variation in PI 483460B.
[truncated: 19 more columns]

## Sheet: Supplementary Table S5
Supplementary Table S5 The information of stress-related cis-elements in GmCXH1 promoter predicted by PlantCARE database
Name of cis-elements	Sequence	Position (bp)			Function
		Jackson	Hutcheson	PI 483460B
MBS	CAACTG	-46	-46	-46	MYB binding site involved in drought-inducibility
WUN-motif	CAATTACAT	-173	-171	-171	Wound-responsive cis-element
MYC	CAATTG	-314	-312	-312	Cis-element involved in Chilling response
AE-box	AGAAACAA	-389	-387	-387	Cis-element essential for the anaerobic induction
G-box	CACGAC	-475	-473	-473	Cis-acting regulatory element involved in light responsiveness
ACA-motif	AATTACAGCCAGT	-498	-496	-496	Cis-element involved in light responsiveness
Box 4	ATTAAT	-667	-665	-665	Part of a conserved DNA module involved in light responsiveness
ARE	AAACCA	-715	-713	-713	Cis-element essential for the anaerobic induction
Myb-binding site	CAACAG	-765	-763	-763	Cis-element involved in drought stress
ERE	ATTTCATA	-969	-973	-972	Ethylene-responsive cis-element
MRE	AACCTAA	-1172	-1176	-1175	Metal responsive cis-element
TCA	TCATTTTCAT	-1243	-1245	-1246	Salicylic acid responsiveness
TC-rich repeats	GTAAGAAAA			-1492	Cis-element involved in defense and stress responsiveness
STRE	CCCCT			-1526	The salt stress responsive cis-element
